# Supplementary material for: The Matlab code of the method based on the Full Range Factor for assessing the safety of masonry arches
Source: MethodsX. 2019 Jun 4;6:1521–42. doi: 10.1016/j.mex.2019.05.033 (PMC6660453; doi:10.1016/j.mex.2019.05.033)
Supplement: Supplementary file 1 [file mmc1.txt]

% RANDOM ARCH

% BLOCK 1
%     PtNum      X                Z
        1     176.0000         0.0000
        2     381.0000         0.0000
        3     320.2647         257.7880
        4     194.0000         216.0000
% BLOCK 2
%     PtNum      X                Z
        1     194.0000         216.0000
        2     320.2647         257.7880
        3     237.8439         452.7210
        4     123.5000         296.0000
% BLOCK 3
%     PtNum      X                Z
        1     123.5000         296.0000
        2     237.8439         452.7210
        3     30.7092         522.2845
        4     0.0000         350.0000
% BLOCK 4
%     PtNum      X                Z
        1     0.0000         350.0000
        2     30.7092         522.2845
        3     -224.6159         519.4264
        4     -134.5000         342.0000
% BLOCK 5
%     PtNum      X                Z
        1     -134.5000         342.0000
        2     -224.6159         519.4264
        3     -334.8070         329.3150
        4     -208.0000         253.0000
% BLOCK 6
%     PtNum      X                Z
        1     -208.0000         253.0000
        2     -334.8070         329.3150
        3     -444.7233         166.0427
        4     -264.0000         118.0000
% BLOCK 7
%     PtNum      X                Z
        1     -264.0000         118.0000
        2     -444.7233         166.0427
        3     -434.0000         0.0000
        4     -279.0000         0.0000
